# Supplementary material for: Impact of Bicarbonate-β-Lactam Exposures on Methicillin-Resistant Staphylococcus aureus (MRSA) Gene Expression in Bicarbonate-β-Lactam-Responsive vs. Non-Responsive Strains
Source: Genes (Basel). 2021 Oct 20;12(11):1650. doi: 10.3390/genes12111650 (PMC8619011; doi:10.3390/genes12111650)
Supplement: Supplementary file 1 [file genes-12-01650-s001.zip]

Archive with 1 entries (1 files):
- genes-1366671-supplementary.xlsx
