# Supplementary material for: Impact of Bicarbonate-β-Lactam Exposures on Methicillin-Resistant Staphylococcus aureus (MRSA) Gene Expression in Bicarbonate-β-Lactam-Responsive vs. Non-Responsive Strains
Source: Genes (Basel). 2021 Oct 20;12(11):1650. doi: 10.3390/genes12111650 (PMC8619011; doi:10.3390/genes12111650)
Supplement: Supplementary file 1 [file genes-12-01650-s001.zip › genes-1366671-supplementary.xlsx]

## Sheet: Table S1
Table S1. qRT-PCR primers
Gene	Primer	Sequence (5' to 3')
pbp2	Fwd	GCACCTGCTTTTACCGAAGC
	Rev	AAGTGCGCCATGTTCGTAGA
ddh	Fwd	TGCACAACGTACTGCTGGAT
	Rev	ATATCTGGGAAGCGACGCAC
atl	Fwd	TACCGTAACGGCGTAGGTCGT
	Rev	CATAGTCGTGTGTGTGTACGA
sceD	Fwd	GAAATGCAGGTCACGAAGCC
	Rev	AGCCCCAGCTTCAATTGGTT
fnbA	Fwd	TTGGCGGTGTTGGAGTTTCT
	Rev	GCGGCCAAAATGAAGGTCAA
gyrB	Fwd	CGCAGGCGATTTTACCATTA
	Rev	GCTTTCGCTAGATCAAAGTCG

## Sheet: Table S2A
Table S2A. Genes altered ≥ 2-fold by CA-MHB 100 mM Tris + 44 mM NaHCO3 exposure (without oxacillin) compared to CA-MHB 100 mM Tris alone (without oxacillin) specificallyA in NaHCO3-responsive strain MRSA 11/11.
Classification	Specific Function	Gene Name, Description	Effect of NaHCO3 on Expression?	Note/Comment
Virulence	Immunomodulating	SAUSA300_RS04760 (old locus SAUSA300_0883), MHC class II domain analog containing protein	decrease	putative surface protein
	Adhesion	clfA (clumping factor A)	decrease	Promotes binding to host fibrinogen
		clfB (clumping factor B)	increase	Similar to ClfA, but only expressed in early log phase cells
	Two-Component Regulatory System	agr operon	decrease	Regulation of virulence gene expression
	Detla-hemolysin precurser	SAUSA300_RS10930 (old locus SAUSA300_1988), Lyses erythrocytes and other mammalian cells	decrease
	Capsule biosynthesis	cap8 operon*	decrease	antiphagocytosis
	Colonization	sdrH, serine-aspartate repeat family protein	decrease	MSCRAMM family surface proteins
Cell Wall Synthesis		atl, autolysin	decrease	hydrolyzes peptidoglycan to maintain proper amount
		sceD, autolysin	decrease	hydrolyzes peptidoglycan during cell division
Membrane	Ion transport	SAUSA300_RS10870 (old locus SAUSA300_1979), trkH family potassium uptake protein*	decrease
	Proteolytic	SAUSA300_RS10910 (old locus SAUSA300_1984), CPBP family intramembrane metalloprotease*	decrease
	Transport	SAUSA300_RS12745 (old locus SAUSA300_2306), ABC transporter, ATP-binding protein and permease	decrease	couples ATP-energy with lipoprotein transport
Metabolism	Fatty acid	lip2*	decrease	triacylglycerol lipase precursor
	Aldehyde metabolism	SAUSA300_RS11430 (old locus SAUSA300_2076), aldehyde dehydrogenase*	decrease	Hydrolyzes aldehydes
	Betaine metabolism	bccT	decrease	involved in betaine metabolism (activated during growth in high salt conditions)
	Nitrogen reduction	SAUSA300_RS10920 (old locus SAUSA300_1986), nitroreductase family protein	decrease	reduces aromatic nitrogen containing compounds
	Carbohydrate metabolism	scrB (sucrose-6-phosphate hydrolase) and carbohydrate kinase	decrease
	Amino acid synthesis	SAUSA300_RS10855 (old locus SAUSA300_1976) probable succinyl-diaminopimelate desuccinylase	decrease	involved in L-lysine amino acid synthesis
Translation	Ribosome assembly protein	rpmH	decrease	50S ribosomal protein L34
Transposition	Transposase	SAUSA300_RS11650 (old locus SAUSA300_2115) tnp, transposase	increase
Stress Response	Cell survival	SAUSA300_RS00340 (old locus SAUSA300_0067), usp (universal stress protein)	decrease	enhances cell survival when cells exposed to "stress conditions"
AGenes altered in the same direction (increase/decrease) in the non-responsive strain COL were removed from table
*Presence of NaHCO3 stimulates opposite effect on gene expression in COL in this condition.

## Sheet: Table S2B
Table S2B. Genes Altered ≥ 2-fold by CA-MHB 100 mM Tris + 44 mM NaHCO3 with oxacillin exposure compared to CA-MHB 100 mM Tris alone with oxacillin exposure specificallyA in NaHCO3-responsive strain MRSA 11/11.
Classification	Specific Function	Gene Name/Description	Effect of NaHCO3 on Expression?	Note/Comment
Virulence	Adhesion	sasD*	increase
		aaa	decrease
		fnbA	decrease
		fnbB	decrease
		clfA (clumping factor A)	decrease	Promotes binding to host fibrinogen
		clfB (clumping factor B)	increase	Similar to ClfA, but only expressed in early log phase cells
	Two-Component Regulatory System	agr operon	decrease	Regulation of virulence gene expression
	Detla-hemolysin precurser	SAUSA300_RS10930 (old locus SAUSA300_1988), Lyses erythrocytes and other mammalian cells	decrease
	Capsule biosynthesis	cap8 operon	decrease	antiphagocytosis
	Inhibition of complement system	vraX*	decrease
Cell Wall Synthesis		fmtA, techoic acid D-ala esterase	decrease	protein can interact with β-lactams
		SAUSA300_12460 (old locus SAUSA300_2256), N-acetylmuramoyl-L-alanine amidase	increase	cleaves bonds in cell wall
		atl, autolysin	decrease	hydrolyzes peptidoglycan to maintain proper amount
		sceD, autolysin	decrease	hydrolyzes peptidoglycan during cell division
		cwrA, cell wall inhibition responsive protein	decrease	expression activated by cell wall active antibiotics
	Peptidoglycan synthesis	ddh, D-Lac dehydrogenase	decrease	adds D-lac to peptidoglycan, over-expression of this gene can lead to vancomycin resistance
		pbp2	decrease
	Cell division	recU	decrease
		arlSR	decrease
		isaA, autolysin activity during cell wall division	decrease	positively regulated by SarA
Membrane		tcaA, teicoplanin resistance associated membrane protein	decrease
	Metalloprotease	sdpB	decrease
		ftsH	decrease	mutation of this gene is associated with increased sensitivity to stress in high salt conditions
	Multi-drug efflux pump	norB	increase	MFS transporter
	Transport	SAUSA300_RS03035, threonine/serine exporter family protein	decrease
		SAUSA300_RS01645 (old locus SAUSA300_0308), ABC transporter/permease	decrease
		SAUSA300_RS01650 (old locus SAUSA300_0309), ABC transporter ATP-binding protein	increase	putative antibiotic transporter
		SAUSA300_00555 (old locus SAUSA300_0107), sodium-dependent phosphate transporter	decrease
		ecfT and ecfA, ABC transporters	decrease
		SAUSA300_RS05260 (old locus SAUSA300_0979), thiamine ABC transporter permease	decrease
		SAUSA300_RS13595 (old locus SAUSA300_2451), MFS transporter	decrease
		nupC, thymidine transport	increase
		pfoR, carbohydrate transport	decrease
	Copper transport	SAUSA300_RS13855 (old locus SAUSA300_2494), copper-translocating P-type ATPase and chaperone	decrease
	Iron transport	fecD, iron compound ABC transporter system	increase
	Potassium transport	kdpABCDF*	decrease	operon encoding potassium transport components, important for growth in high salt conditions
Metabolism	Multiple pathways	SAUSA300_RS06390 and RS06395, pyruvate ferrodoxin oxidoreductase, alpha and beta unit	increase	involved in generation of succinyl-CoA
	Carbon metabolism	fhs	increase	increase expression in biofilms
	Glycolysis/Gluconeogenesis	nagB	increase	glucosamine-6-phosphate isomerase
		pyc	increase	converts pyruvate to oxaloacetate
	Nitrate metabolism	narK*	increase
		narHIJ*	increase
		nirBDR*	increase
	Aldehyde/Ketone metabolism	SAUSA300_RS11900 (old locus SAUSA300_2159), aldo/keto reductase family protein	decrease
		SAUSA300_RS11430 (old locus SAUSA300_2076), aldehyde dehydrogenase	decrease	Hydrolyzes aldehydes
	Betaine metabolism	bccT	decrease	involved in betaine metabolism (activated during growth in high salt conditions)
	vitamin B1 metabolism	thiD	decrease
	Phosphate acquisition	glpQ	increase
	Purine biosynthesis	SAUSA300_RS13565 (old locus SAUSA300_2446), GTP pyrophosphokinase family protein	decrease	part of pathway synthesizing ppGpp from GTP, part of stringent response
	Amino acid synthesis	pdxS and pdxT, pyridoxine biosynthesis protein	increase
		argGH, arginine biosynthesis	increase
		cysK, cysteine biosynthesis	increase
		tdcB, threonine/serine ammonia lyase	increase
		hutG, L-glutamate biosynthesis	decrease
Transcription	Release factor	SAUSA300_RS03085 (old locus SAUSA300_0577), Rf2 family transcriptional regulator, release factor 2	decrease	involved in SCV formation
	Transcription factor	SAUSA300_RS11905 and SAUSA300_13560, 2 different transcriptional regulator MerR family proteins	decrease	responds to oxidative stress, including metals and antibiotics
		SAUSA300_RS13600 and SAUSA300_RS05125, 2 different MarR family transcriptional regulator	decrease
		SAUSA300_RS12480 (old locus SAUSA300_2259), transcriptional regulator, cell-envelope related	decrease
		icaR	increase	tetR/acrR family transcriptional regulator
Translation	Ribosome maturation	rimM	increase
	Ribosome protein	rpsT	increase
		rpsU	increase
		SAUSA300_RS02610 (old locus SAUSA300_0486), RNA binding protein S1	increase
	tRNA processing factor	trmD	increase
Transposition	Transposase	SAUSA300_RS09555, transposase	increase
Stress Response	DNA repair	uvrA and uvrB, DNA lesion repair subunit A and B	increase
	Cell survival	SAUSA300_RS00340 (old locus SAUSA300_0067), usp (universal stress protein)	decrease	enhances cell survival when cells exposed to "stress conditions"
AGenes altered in the same direction (increase/decrease) in the non-responsive strain COL were removed from table
*Presence of NaHCO3 stimulates opposite effect on gene expression in COL in this condition.

## Sheet: Table S2C
Table S2C. Genes altered ≥ 2-fold by CA-MHB 100 mM Tris + 44 mM NaHCO3 exposure (± oxacillin) compared to CA-MHB 100 mM Tris alone (± oxacillin) specificallyA in NaHCO3-responsive strain MRSA 11/11. Genes common to both Tables S2A-B.
Classification	Specific Function	Gene Name/Description	Effect of NaHCO3 on Expression?	Note/Comment
Virulence	Adhesion	clfA (clumping factor A)	decrease	Promotes binding to host fibrinogen
		clfB (clumping factor B)	increase	Similar to ClfA, but only expressed in early log phase cells
	Two-Component Regulatory System	agr operon	decrease	Regulation of virulence gene expression
	Detla-hemolysin precurser	SAUSA300_RS10930 (old locus SAUSA300_1988), Lyses erythrocytes and other mammalian cells	decrease
	Capsule biosynthesis	cap8 operon	decrease	antiphagocytosis
Cell Wall Synthesis		atl, autolysin	decrease	hydrolyzes peptidoglycan to maintain proper amount
		sceD, autolysin	decrease	hydrolyzes peptidoglycan during cell division
Metobolism	Aldehyde metabolism	SAUSA300_RS11430 (old locus SAUSA300_2076), aldehyde dehydrogenase	decrease	Hydrolyzes aldehydes
	Betaine metabolism	bccT	decrease	involved in betaine metabolism (activated during growth in high salt conditions)
Stress Response	Cell survival	SAUSA300_RS00340 (old locus SAUSA300_0067), usp (universal stress protein)	decrease	enhances cell survival when cells exposed to "stress conditions"
AGenes altered in the same direction (increase/decrease) in the non-responsive strain COL were removed from table
